# Supplementary material for: Prognostic signature of esophageal adenocarcinoma based on pyroptosis-related genes
Source: BMC Med Genomics. 2022 Mar 7;15:50. doi: 10.1186/s12920-022-01196-x (PMC8900411; doi:10.1186/s12920-022-01196-x)
Supplement: Supplementary file 8 — Additional file 8. GSEA results for CASP5, CAPS8, and IL6 in this study. [file 12920_2022_1196_MOESM8_ESM.xlsx]

## Sheet: CASP5
ID	Description	setSize	enrichmentScore	NES	pvalue	p.adjust	qvalues	rank	leading_edge	core_enrichment
GO:0003824	catalytic activity	11	0.679267	1.76198	0.00728653	0.00728653	0.107381	14	tags=82%, list=42%, signal=71%	NOS2/CASP5/CASP1/ATP10B/ALPI/MOGAT2/MOGAT3/RNF186/TMPRSS2

## Sheet: CASP8
ID	Description	setSize	enrichmentScore	NES	pvalue	p.adjust	qvalues	rank	leading_edge	core_enrichment
GO:0038023	signaling receptor activity	17	0.546395	2.21351	0.00069115	0.00069115	0.10731	114	tags=53%, list=12%, signal=48%	PROCR/FGFR4/GPR132/LY75/IL6R/LANCL1/PTPRK/CUL5/TMEM123
GO:0060089	molecular transducer activity	17	0.546395	2.21351	0.00069115	0.00069115	0.10731	114	tags=53%, list=12%, signal=48%	PROCR/FGFR4/GPR132/LY75/IL6R/LANCL1/PTPRK/CUL5/TMEM123
GO:0022804	active transmembrane transporter activity	5	0.790123	2.02346	0.0011823	0.0011823	0.122379	209	tags=100%, list=21%, signal=79%	TAP1/SLC7A6/TMEM241/CLCN3/TAP2
GO:0004888	transmembrane signaling receptor activity	9	0.602873	1.90807	0.00493274	0.00493274	0.382936	75	tags=56%, list=8%, signal=52%	FGFR4/GPR132/IL6R/LANCL1/PTPRK
GO:0016616	oxidoreductase activity, acting on the CH-OH group of donors, NAD or NADP as acceptor	5	-0.68152	-1.86141	0.00999621	0.00999621	0.463249	49	tags=60%, list=5%, signal=57%	HADHB/RDH12/ADH7
GO:0005126	cytokine receptor binding	11	0.520156	1.78395	0.0104686	0.0104686	0.463249	25	tags=36%, list=3%, signal=36%	LIF/CASP8/STAT1/IL6R
GO:0005216	ion channel activity	5	0.685027	1.75431	0.0134264	0.0134264	0.463249	152	tags=80%, list=16%, signal=68%	CUL5/CLCN3/PANX1/LRRC8B
GO:0015267	channel activity	5	0.685027	1.75431	0.0134264	0.0134264	0.463249	152	tags=80%, list=16%, signal=68%	CUL5/CLCN3/PANX1/LRRC8B
GO:0022803	passive transmembrane transporter activity	5	0.685027	1.75431	0.0134264	0.0134264	0.463249	152	tags=80%, list=16%, signal=68%	CUL5/CLCN3/PANX1/LRRC8B
GO:0016614	oxidoreductase activity, acting on CH-OH group of donors	6	-0.590404	-1.75921	0.0180905	0.0180905	0.524851	49	tags=50%, list=5%, signal=48%	HADHB/RDH12/ADH7
GO:0008013	beta-catenin binding	7	0.577521	1.6726	0.0185922	0.0185922	0.524851	308	tags=86%, list=32%, signal=59%	BCL9L/PTPRK/TBL1XR1/TCF7L2/SETD1A/MED12
GO:0016810	hydrolase activity, acting on carbon-nitrogen (but not peptide) bonds	6	0.59803	1.64145	0.0285637	0.0285637	0.626879	275	tags=83%, list=28%, signal=60%	ATIC/ADAR/CAD/PDF/ADAT1
GO:0016757	transferase activity, transferring glycosyl groups	17	0.423209	1.71447	0.0358428	0.0358428	0.626879	486	tags=88%, list=50%, signal=45%	QPRT/POFUT1/PARP14/B4GALT1/PPAT/DPY19L1/ALG8/STT3A/UGGT1/RPN2/DPAGT1/QTRT2/GBA/COLGALT1/DPM1
GO:0003729	mRNA binding	42	-0.204845	-1.70353	0.0378334	0.0378334	0.626879	319	tags=60%, list=33%, signal=42%	DENR/FXR1/CSTF3/DDX6/UTP23/G3BP1/DDX5/HNRNPU/RNF40/FUBP3/ETF1/HNRNPD/RNPS1/HNRNPR/HNRNPK/EIF3A/PUM2/DDX3X/SRSF1/HNRNPLL/HNRNPC/PCF11/YTHDF2/KHDRBS1/SLC4A1AP
GO:0016874	ligase activity	18	0.399676	1.646	0.0382166	0.0382166	0.626879	291	tags=61%, list=30%, signal=44%	AARS1/MARS2/MOCS3/ACACA/CAD/GART/KARS1/EARS2/IARS1/EPRS1/TTLL4
GO:0005215	transporter activity	29	0.323633	1.59166	0.0384615	0.0384615	0.626879	299	tags=52%, list=31%, signal=37%	SLC35F2/TAP1/ATP11A/CUL5/SLC7A6/TMEM241/CLCN3/CPNE1/PANX1/LRRC8B/SLC25A32/TAP2/XPR1/SLC30A1/TMEM184C
GO:0005509	calcium ion binding	13	0.446836	1.62728	0.0386152	0.0386152	0.626879	261	tags=62%, list=27%, signal=46%	NPNT/CPNE1/CCDC47/CALU/CBL/CANX/GCA/GPD2
GO:0044390	ubiquitin-like protein conjugating enzyme binding	6	-0.545775	-1.62624	0.0409915	0.0409915	0.626879	225	tags=83%, list=23%, signal=65%	MARCHF7/RNF40/DCUN1D1/TCERG1/AUP1
GO:0004812	aminoacyl-tRNA ligase activity	8	0.531067	1.61118	0.0417266	0.0417266	0.626879	382	tags=88%, list=39%, signal=54%	AARS1/MARS2/KARS1/EARS2/IARS1/EPRS1/PARS2
GO:0016875	ligase activity, forming carbon-oxygen bonds	8	0.531067	1.61118	0.0417266	0.0417266	0.626879	382	tags=88%, list=39%, signal=54%	AARS1/MARS2/KARS1/EARS2/IARS1/EPRS1/PARS2
GO:0005198	structural molecule activity	23	0.345863	1.55808	0.042394	0.042394	0.626879	180	tags=35%, list=18%, signal=29%	CLDN6/NPNT/LAMC1/ROCK2/NUP93/PANX1/NDC1/SNTB2
GO:0022857	transmembrane transporter activity	23	0.3423	1.54203	0.0461347	0.0461347	0.642991	283	tags=52%, list=29%, signal=38%	SLC35F2/TAP1/CUL5/SLC7A6/TMEM241/CLCN3/PANX1/LRRC8B/SLC25A32/TAP2/XPR1/SLC30A1
GO:0019902	phosphatase binding	9	-0.463125	-1.69702	0.0476249	0.0476249	0.642991	261	tags=78%, list=27%, signal=58%	JAK1/PPP3R1/TRPC4AP/GRB2/CDC27/TBK1/PPP1R9B

## Sheet: IL6
ID	Description	setSize	enrichmentScore	NES	pvalue	p.adjust	qvalues	rank	leading_edge	core_enrichment
GO:0005201	extracellular matrix structural constituent	86	0.598832	2.22877	1e-10	1e-10	9.21053e-09	1043	tags=78%, list=31%, signal=55%	MFAP4/DCN/PODN/FBLN2/SPON1/PRELP/OGN/MGP/FBLN1/COL14A1/MFAP5/FGL2/FBN1/COL8A1/ABI3BP/EFEMP1/TNXB/LAMA2/THBS2/LUM/CD4/LTBP2/MXRA5/ELN/AEBP1/COL3A1/VWF/CILP/EMILIN1/FBLN5/COL6A3/DPT/MMRN1/ASPN/THBS1/HMCN1/POSTN/VCAN/COL1A2/COL6A2/MMRN2/TNC/LAMA4/BGN/LTBP1/THSD4/COL5A1/COL12A1/PCOLCE/COL8A2/COL16A1/COL6A1/COL15A1/CHI3L1/COL5A2/LTBP4/NID2/IGFBP7/NID1/SRPX/EFEMP2/FMOD/COL1A1/EDIL3/SRPX2/SPARC/CTHRC1
GO:0005198	structural molecule activity	131	0.522234	2.01487	1e-10	1e-10	9.21053e-09	1043	tags=63%, list=31%, signal=45%	MFAP4/DES/DCN/PODN/FBLN2/SPON1/PRELP/MYH11/OGN/MGP/FBLN1/COL14A1/MFAP5/FGL2/FBN1/COL8A1/ABI3BP/EFEMP1/TNXB/LAMA2/THBS2/LUM/CD4/LTBP2/MXRA5/HLA-DRB1/ELN/AEBP1/COL3A1/VWF/HSPB6/CILP/EMILIN1/FBLN5/COL6A3/DPT/MMRN1/ASPN/NEXN/THBS1/HMCN1/POSTN/VCAN/COL1A2/COL6A2/MMRN2/TNC/APOE/LAMA4/BGN/LTBP1/MAP1B/THSD4/COL5A1/COL12A1/VIM/PCOLCE/MSN/COL8A2/COL16A1/MYL9/COL6A1/COL15A1/PGM5/CHI3L1/COL5A2/LTBP4/NID2/IGF…
GO:0004888	transmembrane signaling receptor activity	334	0.417427	1.67806	1e-10	1e-10	9.21053e-09	1296	tags=58%, list=38%, signal=40%	CD79A/ACKR1/PTPRC/HLA-DOA/CD27/HLA-DQA1/IL10RA/P2RY10/ITGAL/CCR7/HLA-DQA2/CD3E/CSF2RB/CR2/CD3D/IL7R/HLA-DPA1/EFEMP1/CD79B/CSF1R/MRC1/FCRL5/HLA-DRA/FPR3/HLA-DQB2/C3AR1/ITGB2/IL2RB/CD69/CCR4/GPR183/CD4/KIT/P2RY13/DDR2/CMKLR1/HLA-DRB1/CCR1/FCGR3A/PECAM1/PDGFRA/FCER1G/SPN/CCR5/EBI3/P2RY8/PDGFRB/FCMR/F2RL2/IL2RA/SUCNR1/CD74/CD3G/EVI2A/HLA-DOB/KLRB1/SELE/MRGPRF/ANTXR1/HLA-DQB1/S1PR1/CCR2/LILRB1/GPR171/…
GO:0038023	signaling receptor activity	406	0.420752	1.69989	1e-10	1e-10	9.21053e-09	1296	tags=58%, list=38%, signal=41%	CD79A/ACKR1/PTPRC/HLA-DOA/CD27/TNFRSF17/HLA-DQA1/CD2/IL10RA/P2RY10/ITGAL/CCR7/CD48/HLA-DQA2/CD3E/CSF2RB/CR2/CD3D/IL7R/HLA-DPA1/EFEMP1/CD79B/CSF1R/MRC1/FCRL5/HLA-DRA/FPR3/HLA-DQB2/C3AR1/ITGB2/IL2RB/GUCY1A1/CD69/CCR4/GPR183/SLAMF8/CD4/KIT/P2RY13/DDR2/CMKLR1/GPC6/HLA-DRB1/CCR1/CD8A/FCGR3A/PECAM1/PDGFRA/FCER1G/SPN/CCR5/ITGAX/EBI3/P2RY8/PDGFRB/ITGA4/FCMR/F2RL2/IL2RA/SUCNR1/CD74/CD3G/EVI2A/HLA-DOB/KLRB…
GO:0044877	protein-containing complex binding	265	0.461064	1.83705	1e-10	1e-10	9.21053e-09	1057	tags=55%, list=31%, signal=41%	JCHAIN/SFRP2/DERL3/PTPRC/HLA-DOA/DCN/PODN/MS4A1/MYH11/LCP1/FBLN1/COL14A1/ITGAL/CD3E/THBS4/FBN1/SPARCL1/TNXB/HLA-DRA/ITGB2/NCKAP1L/LUM/FYB1/DOCK2/MMP9/CD4/DDR2/AIF1/HLA-DRB1/AEBP1/COL3A1/VWF/RCSD1/STAB1/CD8A/PIK3R5/FCGR3A/PDGFRA/FCER1G/ITGAX/EMILIN1/HLA-DMB/FBLN5/HCLS1/ITGA4/CXCL12/ITGA9/GAS7/MYO1F/CD74/CD3G/JAML/CIITA/FERMT3/HLA-DOB/GPNMB/ANTXR1/CTSK/ITGBL1/ASPN/C4A/CORO1A/LILRB1/FMNL1/MAFB/CD22/…
GO:0060089	molecular transducer activity	406	0.420752	1.69989	1e-10	1e-10	9.21053e-09	1296	tags=58%, list=38%, signal=41%	CD79A/ACKR1/PTPRC/HLA-DOA/CD27/TNFRSF17/HLA-DQA1/CD2/IL10RA/P2RY10/ITGAL/CCR7/CD48/HLA-DQA2/CD3E/CSF2RB/CR2/CD3D/IL7R/HLA-DPA1/EFEMP1/CD79B/CSF1R/MRC1/FCRL5/HLA-DRA/FPR3/HLA-DQB2/C3AR1/ITGB2/IL2RB/GUCY1A1/CD69/CCR4/GPR183/SLAMF8/CD4/KIT/P2RY13/DDR2/CMKLR1/GPC6/HLA-DRB1/CCR1/CD8A/FCGR3A/PECAM1/PDGFRA/FCER1G/SPN/CCR5/ITGAX/EBI3/P2RY8/PDGFRB/ITGA4/FCMR/F2RL2/IL2RA/SUCNR1/CD74/CD3G/EVI2A/HLA-DOB/KLRB…
GO:0005102	signaling receptor binding	419	0.391829	1.58289	2.5007e-10	2.5007e-10	1.97424e-08	1363	tags=58%, list=40%, signal=40%	JCHAIN/IGLL5/CCL19/CXCL13/SFRP2/CXCL9/C3/CCL21/MFAP4/PTPRC/ADA2/MS4A1/GREM1/LCP1/CD2/OGN/FGL2/CD3E/THBS4/CCL5/FBN1/CCL11/CXCL10/EFEMP1/TNXB/A2M/SFRP1/HLA-DRA/LAMA2/ITGB2/RSPO3/CXCL11/FYB1/DOCK2/FGF7/SLA/PRKCB/CD4/TYROBP/HLA-DRB1/COL3A1/VWF/HCST/CD8A/IL16/FLRT3/PDGFRA/ITGAX/IGLL1/EMILIN1/EBI3/PDGFRB/PIK3CG/FBLN5/CCL22/CCL18/ITGA4/CCL2/DOK2/CXCL12/CD74/CD3G/JAML/GREM2/FERMT3/ZAP70/AGT/STAP1/GPNMB/S…
GO:0005539	glycosaminoglycan binding	92	0.531608	1.99429	1.50333e-09	1.50333e-09	1.03849e-07	1383	tags=84%, list=41%, signal=51%	JCHAIN/CXCL13/PTPRC/LTF/ADA2/DCN/SELL/SELP/PRELP/CCDC80/CFH/MMP7/THBS4/FBN1/CXCL10/TNXB/SFRP1/PLA2G2D/THBS2/SPOCK2/RSPO3/CXCL11/FGF7/LTBP2/STAB1/ADAMTS1/DPYSL3/SOD3/SULF1/GREM2/SMOC2/GPNMB/FSTL1/SLIT3/CCN4/THBS1/FGF2/POSTN/VCAN/SLIT2/CRISPLD2/APOE/BGN/CXCL6/COL5A1/TREM2/PCOLCE/CCN2/ADGRE2/NDNF/CCN3/LTBP4/SERPINE2/CLEC3B/SULF2/LYVE1/EFEMP2/ENG/ECM2/TLR2/ADAMTS8/FGFR1/CCN1/NRP2/NRP1/TNFAIP6/CCN5/HA…
GO:0042802	identical protein binding	354	0.39383	1.58641	5.49451e-09	5.49451e-09	3.37382e-07	1338	tags=56%, list=39%, signal=38%	JCHAIN/CD79A/SLAMF7/DES/ADA2/TPSAB1/MS4A1/CD53/GREM1/CD38/C1S/LCP1/CD2/CFH/FBLN1/CD3E/CCL5/FBN1/CR2/CD3D/GBP5/CD79B/CSF1R/PLEK/SFRP1/GBP4/PLN/C1R/AOC3/CD69/MMP9/SLAMF8/KCTD12/GIMAP7/CD4/AIM2/KIT/TYROBP/IKZF3/CD84/RASAL3/VWF/GZMA/HTRA3/HSPB6/BTK/FLRT3/SLC4A4/PECAM1/PDGFRA/FCER1G/CCR5/EMILIN1/WAS/PIK3CG/FBLN5/DPYSL3/TRIM22/CD74/CD3G/JAML/FOXP3/ABI3/HSD11B1/TGM2/CD6/CCR2/CORO1A/LILRB1/MAFB/LILRB2/SL…
GO:0032395	MHC class II receptor activity	9	0.894768	2.31588	7.72199e-08	7.72199e-08	4.26741e-06	365	tags=100%, list=11%, signal=89%	HLA-DOA/HLA-DQA1/HLA-DQA2/HLA-DPA1/HLA-DRA/HLA-DQB2/HLA-DRB1/HLA-DOB/HLA-DQB1
GO:0003823	antigen binding	31	0.650787	2.15721	8.73886e-08	8.73886e-08	4.39034e-06	507	tags=61%, list=15%, signal=53%	JCHAIN/IGLL5/MFAP4/HLA-DRB5/HLA-DQA1/CD48/HLA-DPB1/IL7R/HLA-DPA1/HLA-DRA/HLA-DRB1/CD1C/IGLL1/ITGA4/HLA-DQB1/CD209/SLAMF1/CD1D/LAG3
GO:1901681	sulfur compound binding	80	0.506254	1.87348	1.99178e-07	1.99178e-07	9.17266e-06	799	tags=56%, list=24%, signal=44%	CXCL13/PTPRC/LTF/ADA2/SELL/SELP/PRELP/CCDC80/CFH/MMP7/THBS4/FBN1/CXCL10/TNXB/SFRP1/PLA2G2D/THBS2/RSPO3/CXCL11/FGF7/LTBP2/ADAMTS1/DPYSL3/SOD3/GREM2/SMOC2/GPNMB/FSTL1/SLIT3/CCN4/THBS1/FGF2/POSTN/SLIT2/CRISPLD2/APOE/CXCL6/COL5A1/PCOLCE/CCN2/ADGRE2/NDNF/CCN3/SERPINE2/CD34
GO:0140375	immune receptor activity	86	0.503706	1.87472	2.69001e-07	2.69001e-07	1.14353e-05	664	tags=48%, list=20%, signal=39%	HLA-DOA/HLA-DQA1/IL10RA/CCR7/HLA-DQA2/CSF2RB/CR2/IL7R/HLA-DPA1/HLA-DRA/FPR3/HLA-DQB2/C3AR1/IL2RB/CCR4/CD4/CMKLR1/HLA-DRB1/CCR1/FCER1G/CCR5/EBI3/IL2RA/CD74/HLA-DOB/HLA-DQB1/CCR2/LILRB1/LILRB2/CXCR4/FPR1/CSF3R/C5AR1/CXCR6/IL1R1/GFRA1/IL12RB1/IL21R/LIFR/CSF2RA/FCGR2B
GO:0008201	heparin binding	71	0.529278	1.93661	3.53725e-07	3.53725e-07	1.39628e-05	797	tags=59%, list=23%, signal=46%	CXCL13/PTPRC/LTF/ADA2/SELL/SELP/PRELP/CCDC80/CFH/MMP7/THBS4/FBN1/CXCL10/TNXB/SFRP1/PLA2G2D/THBS2/RSPO3/CXCL11/FGF7/LTBP2/ADAMTS1/SOD3/GREM2/SMOC2/GPNMB/FSTL1/SLIT3/CCN4/THBS1/FGF2/POSTN/SLIT2/CRISPLD2/APOE/CXCL6/COL5A1/PCOLCE/CCN2/NDNF/CCN3/SERPINE2
GO:0023023	MHC protein complex binding	14	0.775619	2.222	1.40038e-06	1.40038e-06	4.85597e-05	412	tags=79%, list=12%, signal=69%	HLA-DOA/MS4A1/HLA-DRA/CD4/HLA-DRB1/CD8A/HLA-DMB/CD74/HLA-DOB/LILRB1/LILRB2
GO:0005518	collagen binding	30	0.63511	2.09466	1.40592e-06	1.40592e-06	4.85597e-05	1175	tags=93%, list=35%, signal=62%	DCN/PODN/COL14A1/SPARCL1/LUM/MMP9/DDR2/AEBP1/VWF/ITGA9/ANTXR1/CTSK/ASPN/THBS1/COL6A2/MRC2/ITGA11/PCOLCE/MMP12/COL6A1/NID2/NID1/CTSS/ECM2/LRRC15/SPARC/ITGA1/LOX
GO:0097367	carbohydrate derivative binding	422	0.35402	1.43059	2.21844e-06	2.21844e-06	7.21166e-05	1542	tags=60%, list=45%, signal=37%	JCHAIN/CXCL13/MFAP4/PTPRC/LTF/ADA2/DCN/SELL/SELP/PRELP/CCDC80/MYH11/CFH/MMP7/THBS4/FBN1/GBP5/CXCL10/CSF1R/TNXB/SFRP1/GBP4/PLA2G2D/THBS2/GUCY1A1/SIGLEC10/SPOCK2/RSPO3/CXCL11/FGF7/GIMAP7/PRKCB/KIT/LTBP2/DDR2/MAP4K1/STAB1/BTK/CD1C/PDGFRA/PIM2/ACTG2/ACTA2/PDGFRB/PIK3CG/GIMAP4/GVINP1/ABCA8/ADAMTS1/PRKAR2B/DPYSL3/GIMAP6/MYO1F/JAK3/SOD3/SULF1/CIITA/GREM2/SMOC2/ITK/ZAP70/GIMAP8/SELE/GPNMB/CTSK/RHOH/TGM2/…
GO:0019955	cytokine binding	76	0.493812	1.81662	2.39041e-06	2.39041e-06	7.33899e-05	1146	tags=67%, list=34%, signal=45%	ACKR1/GREM1/IL10RA/CCR7/CSF1R/A2M/IL2RB/CCR4/CD4/KIT/CCR1/CCR5/EBI3/ITGA4/IL2RA/CD74/GREM2/LRRC32/CCR2/CXCR4/THBS1/CSF3R/FGF2/CXCR6/IL1R1/IL12RB1/PDPN/LTBP1/NRROS/IL18BP/LIFR/CSF2RA/IL18R1/LTBP4/GBP1/FZD4/CHRD/TGFB3/ACVRL1/VASN/CXCR3/ENG/CCR8/XCR1/CD36/ACKR4/IL6ST/NRP2/ITGB3/NRP1/IL13RA2
GO:0019838	growth factor binding	62	0.509389	1.8333	6.18698e-06	6.18698e-06	0.000179954	1361	tags=81%, list=40%, signal=49%	CXCL13/IGFBP5/IL10RA/A2M/IL2RB/LTBP2/COL3A1/HTRA3/PDGFRA/PDGFRB/IL2RA/LRRC32/CCN4/THBS1/TEK/COL1A2/IL1R1/LTBP1/NRROS/LIFR/COL5A1/CCN2/KDR/CCN3/COL6A1/IGFBP6/LTBP4/IGFBP7/TGFB3/ACVRL1/VASN/IGFBP3/ENG/COL1A1/NGFR/SRPX2/CD36/FGFR1/IL6ST/CCN1/NRP2/ITGB3/NRP1/CCN5/HTRA1/IGFBP4/OSMR/FLT1/PTN/FLT4
GO:0042605	peptide antigen binding	10	0.822727	2.18594	8.72089e-06	8.72089e-06	0.000240972	366	tags=80%, list=11%, signal=72%	HLA-DRB5/HLA-DQA1/HLA-DPB1/HLA-DPA1/HLA-DRA/HLA-DRB1/HLA-DQB1/CD209
GO:0042379	chemokine receptor binding	29	0.612431	2.01024	1.01645e-05	1.01645e-05	0.000267487	925	tags=72%, list=27%, signal=53%	CCL19/CXCL13/CXCL9/CCL21/CCL5/CCL11/CXCL10/CXCL11/CCL22/CCL18/CCL2/CXCL12/CCR2/CXCL14/CCL4L1/CCL4/CXCL6/CX3CL1/CCL13/CCL3L1/CCL3L3
GO:0023026	MHC class II protein complex binding	9	0.829483	2.14691	1.1154e-05	1.1154e-05	0.000280184	340	tags=89%, list=10%, signal=80%	HLA-DOA/MS4A1/HLA-DRA/CD4/HLA-DRB1/HLA-DMB/CD74/HLA-DOB
GO:0004252	serine-type endopeptidase activity	34	0.581111	1.9533	1.31957e-05	1.31957e-05	0.000317059	332	tags=44%, list=10%, signal=40%	LTF/TPSB2/TPSAB1/C1S/MMP7/C1R/MMP2/TPSD1/MMP9/GZMK/GZMA/HTRA3/CFD/GZMH/GZMB
GO:0008009	chemokine activity	27	0.616203	1.9971	1.45121e-05	1.45121e-05	0.000334159	925	tags=74%, list=27%, signal=54%	CCL19/CXCL13/CXCL9/CCL21/CCL5/CCL11/CXCL10/CXCL11/CCL22/CCL18/CCL2/CXCL12/CXCL14/CCL4L1/CCL4/CXCL6/CX3CL1/CCL13/CCL3L1/CCL3L3
GO:0008236	serine-type peptidase activity	35	0.570866	1.92146	2.71375e-05	2.71375e-05	0.000576808	332	tags=43%, list=10%, signal=39%	LTF/TPSB2/TPSAB1/C1S/MMP7/C1R/MMP2/TPSD1/MMP9/GZMK/GZMA/HTRA3/CFD/GZMH/GZMB
GO:0017171	serine hydrolase activity	35	0.570866	1.92146	2.71375e-05	2.71375e-05	0.000576808	332	tags=43%, list=10%, signal=39%	LTF/TPSB2/TPSAB1/C1S/MMP7/C1R/MMP2/TPSD1/MMP9/GZMK/GZMA/HTRA3/CFD/GZMH/GZMB
GO:0005178	integrin binding	69	0.464596	1.69236	0.000150774	0.000150774	0.00308601	1152	tags=67%, list=34%, signal=45%	SFRP2/LCP1/THBS4/FBN1/TNXB/ITGB2/COL3A1/VWF/ITGAX/EMILIN1/FBLN5/ITGA4/CXCL12/JAML/FERMT3/GPNMB/ITGBL1/CCN4/THBS1/VCAM1/FGF2/JAM2/ICAM1/COL5A1/CD40LG/ITGAM/FAP/S1PR3/CCN2/CX3CL1/KDR/COL16A1/CCN3/LTBP4/ITGB7/TIMP2/ECM2/EDIL3/JAM3/FERMT2/THY1/ADAMTS8/UTRN/CCN1/ITGB3/CCN5
GO:0030546	signaling receptor activator activity	123	0.401808	1.54354	0.000171179	0.000171179	0.00337853	925	tags=45%, list=27%, signal=34%	CCL19/CXCL13/SFRP2/CXCL9/CCL21/ADA2/GREM1/OGN/THBS4/CCL5/FBN1/CCL11/CXCL10/EFEMP1/CXCL11/FGF7/IL16/FLRT3/EBI3/CCL22/CCL18/CCL2/CXCL12/GREM2/AGT/GPNMB/CXCL14/TNFSF13B/LTB/CCL4L1/GMFG/CCL4/FGF2/IL34/TNFSF8/HGF/PNOC/CXCL6/SEMA6D/SEMA3G/CD40LG/CCN2/CX3CL1/CLEC11A/CCN3/WNT5A/BMP6/CCL13/IL33/BMP2/VEGFC/TGFB3/IL24/CCL3L1/CCL3L3
GO:0048018	receptor ligand activity	121	0.407823	1.5662	0.000211989	0.000211989	0.00403439	925	tags=45%, list=27%, signal=34%	CCL19/CXCL13/SFRP2/CXCL9/CCL21/ADA2/GREM1/OGN/THBS4/CCL5/FBN1/CCL11/CXCL10/EFEMP1/CXCL11/FGF7/IL16/FLRT3/EBI3/CCL22/CCL18/CCL2/CXCL12/GREM2/AGT/GPNMB/CXCL14/TNFSF13B/LTB/CCL4L1/GMFG/CCL4/FGF2/IL34/TNFSF8/HGF/PNOC/CXCL6/SEMA6D/SEMA3G/CD40LG/CCN2/CX3CL1/CLEC11A/CCN3/WNT5A/BMP6/CCL13/IL33/BMP2/VEGFC/TGFB3/IL24/CCL3L1/CCL3L3
GO:0061134	peptidase regulator activity	51	0.486409	1.71176	0.00021901	0.00021901	0.00403439	892	tags=57%, list=26%, signal=43%	SFRP2/C3/LTF/CD27/FBLN1/A2M/SERPING1/SPOCK2/C4B/COL6A3/PI16/SERPINF1/AGT/C4A/RARRES1/CST7/RECK/CST2/TIMP3/ITIH5/NLRP1/PI15/BIRC3/PAPLN/PCOLCE/CASP1/SERPINE2/SPOCK1/TIMP2
GO:0030414	peptidase inhibitor activity	41	0.508439	1.74164	0.000244286	0.000244286	0.00435484	550	tags=49%, list=16%, signal=41%	C3/LTF/CD27/A2M/SERPING1/SPOCK2/C4B/COL6A3/PI16/SERPINF1/AGT/C4A/RARRES1/CST7/RECK/CST2/TIMP3/ITIH5/PI15/BIRC3
GO:0003779	actin binding	95	0.416579	1.56597	0.000380504	0.000380504	0.00615185	1135	tags=54%, list=33%, signal=37%	MYH11/LCP1/LSP1/SYNPO2/LMOD1/AIF1/WIPF1/RCSD1/CCR5/CNN1/WAS/HCLS1/TNS1/GAS7/MYO1F/PDLIM3/FAM107A/ANTXR1/EVL/CORO1A/FMNL1/NEXN/TAGLN/CXCR4/MYLK/GMFG/CALD1/PALLD/MYO1G/FLNA/MAP1B/MSN/PARVG/LRRK2/GBP1/SYNE1/EPB41L3/FMNL3/DAAM2/MAP1A/KCNMA1/FERMT2/NCALD/FLNC/SYNPO/PSTPIP1/VASH1/UTRN/SHANK3/TRPC6/DIXDC1
GO:0030023	extracellular matrix constituent conferring elasticity	8	0.775003	1.94553	0.000381422	0.000381422	0.00615185	276	tags=62%, list=8%, signal=58%	FBLN2/FBN1/ELN/EMILIN1/FBLN5
GO:0097493	structural molecule activity conferring elasticity	8	0.775003	1.94553	0.000381422	0.000381422	0.00615185	276	tags=62%, list=8%, signal=58%	FBLN2/FBN1/ELN/EMILIN1/FBLN5
GO:0046983	protein dimerization activity	181	0.369693	1.44888	0.000389617	0.000389617	0.00615185	991	tags=44%, list=29%, signal=33%	JCHAIN/ADA2/GREM1/CD3E/CCL5/CR2/CD3D/GBP5/CCL11/CSF1R/PLEK/CYBB/GBP4/PLN/AOC3/GIMAP7/CD4/KIT/TYROBP/IKZF3/GZMA/HSPB6/FLRT3/PECAM1/PDGFRA/FBLN5/TRIM22/CD3G/JAML/FOXP3/MEF2C/HSD11B1/CORO1A/LILRB1/LILRB2/EBF1/BCL2A1/TLR4/S100B/CST7/TWIST2/TFEC/NEUROG3/SLIT2/C16orf89/ST6GAL1/APOE/FLNA/TCF21/MSC/GLIPR2/IRAK3/FIBIN/ZBTB16/AOX1/BHLHA15/CASQ2/TCF4/FAP/BCL2/TYRP1/SYNDIG1/BMP6/CADM3/LRRK2/GBP1/SYNE1/FZD4/A…
GO:0015026	coreceptor activity	29	0.550876	1.80819	0.00042534	0.00042534	0.00626261	1200	tags=83%, list=35%, signal=54%	CD4/GPC6/CD8A/CCR5/ITGA4/CD86/CXCR4/LY96/CD28/RAMP3/RECK/CXCR6/RGMA/RAMP2/FCRL1/ENG/CCR8/ROR2/NGFR/CD8B/ITGB3/NRP1/GPR15/CD80
GO:0038024	cargo receptor activity	32	0.532393	1.76987	0.000429938	0.000429938	0.00626261	1345	tags=84%, list=40%, signal=51%	MRC1/ITGB2/CD163/ENPP2/STAB1/SCARA5/CD6/FOLR2/SSC5D/COLEC12/CD5/MSR1/ITGAM/CFI/LOXL4/ABCA1/OLR1/DAB2/CD36/SCARA3/ACKR4/SCARF2/APOBR/SCARF1/FPR2/CD163L1/PRSS12
GO:0042803	protein homodimerization activity	131	0.39389	1.5197	0.000430629	0.000430629	0.00626261	1125	tags=51%, list=33%, signal=36%	JCHAIN/ADA2/GREM1/CCL5/CR2/GBP5/CSF1R/PLEK/GBP4/PLN/GIMAP7/CD4/KIT/TYROBP/IKZF3/GZMA/HSPB6/FLRT3/PECAM1/PDGFRA/FBLN5/TRIM22/JAML/FOXP3/HSD11B1/CORO1A/LILRB1/LILRB2/BCL2A1/S100B/CST7/SLIT2/C16orf89/ST6GAL1/APOE/FLNA/GLIPR2/IRAK3/FIBIN/ZBTB16/AOX1/CASQ2/FAP/BCL2/TYRP1/SYNDIG1/CADM3/LRRK2/GBP1/SYNE1/FZD4/ALDH1A3/HEYL/DPYD/CPQ/EFEMP2/ENG/JAM3/BST2/PDE2A/WARS1/TWIST1/FGFR1/BHLHE41/GBP2/TRPC6/SDS
GO:0050839	cell adhesion molecule binding	120	0.40125	1.53942	0.00045797	0.00045797	0.00648946	1157	tags=56%, list=34%, signal=38%	SFRP2/LCP1/ITGAL/THBS4/FBN1/TNXB/ITGB2/COL3A1/VWF/ITGAX/EMILIN1/FBLN5/ITGA4/CXCL12/JAML/FERMT3/GPNMB/ITGBL1/CDH11/NEXN/LILRB2/CD1D/CCN4/THBS1/VCAM1/CALD1/FGF2/POSTN/JAM2/ICAM1/PALLD/ITGA11/DCHS1/CPE/CD200/FLNA/COL5A1/PTPRM/CD40LG/ITGAM/FAP/MSN/S1PR3/CCN2/CX3CL1/KDR/COL16A1/CCN3/CDH5/LTBP4/ITGB7/VASN/TIMP2/KIRREL1/ECM2/EDIL3/JAM3/FERMT2/THY1/CNTN4/PTPRB/ADAMTS8/UTRN/CCN1/ITGB3/CCN5/ITGA1
GO:0019865	immunoglobulin binding	18	0.632211	1.90001	0.000586718	0.000586718	0.00810597	664	tags=67%, list=20%, signal=54%	JCHAIN/MS4A1/CD4/VWF/FCGR3A/FCER1G/CD22/FCGR2A/FCGR2C/FCER1A/MS4A2/FCGR2B
GO:0030545	receptor regulator activity	130	0.393494	1.51791	0.000737289	0.000737289	0.00993778	925	tags=44%, list=27%, signal=33%	CCL19/CXCL13/SFRP2/CXCL9/CCL21/ADA2/GREM1/OGN/THBS4/CCL5/FBN1/CCL11/CXCL10/EFEMP1/CXCL11/FGF7/IL16/FLRT3/EBI3/CCL22/CCL18/CCL2/CXCL12/GREM2/LILRB4/AGT/GPNMB/CXCL14/TNFSF13B/LTB/CCL4L1/GMFG/CCL4/FGF2/IL34/TNFSF8/HGF/PNOC/IL18BP/CXCL6/SEMA6D/SEMA3G/CD40LG/CCN2/CX3CL1/CLEC11A/CCN3/WNT5A/BMP6/CCL13/IL33/BMP2/VEGFC/TGFB3/IL24/CCL3L1/CCL3L3
GO:0045236	CXCR chemokine receptor binding	7	0.785229	1.89163	0.000783547	0.000783547	0.0103098	734	tags=100%, list=22%, signal=79%	CXCL13/CXCL9/CXCL10/CXCL11/CXCL12/CXCL6/CX3CL1
GO:0048020	CCR chemokine receptor binding	23	0.570219	1.79232	0.000920539	0.000920539	0.0118307	925	tags=65%, list=27%, signal=48%	CCL19/CXCL13/CCL21/CCL5/CCL11/CCL22/CCL18/CCL2/CCR2/CCL4L1/CCL4/CX3CL1/CCL13/CCL3L1/CCL3L3
GO:0098772	molecular function regulator	443	0.320032	1.29485	0.00113211	0.00113211	0.0140694	1254	tags=46%, list=37%, signal=34%	CCL19/CXCL13/SFRP2/CXCL9/C3/CCL21/POU2AF1/LTF/CD27/ADA2/GREM1/RGS1/OGN/FBLN1/THBS4/CCL5/FBN1/CCL11/TAGAP/CXCL10/EFEMP1/A2M/PLN/SERPING1/NCKAP1L/SPOCK2/CXCL11/DOCK2/FGF7/PPP1R16B/PRKCB/C4B/RASAL3/ARHGEF6/PIK3R5/IL16/FLRT3/DOCK10/EBI3/WAS/CCL22/CCL18/COL6A3/CCL2/RCAN2/CXCL12/ARHGAP9/PRKAR2B/PI16/ELMO1/TRIM22/SERPINF1/CIITA/ALOX5AP/GREM2/LILRB4/FOXP3/AGT/GPNMB/C4A/RHOH/BASP1/SFMBT2/CYTH4/CXCL14/ZEB2…
GO:0001968	fibronectin binding	17	0.624248	1.86631	0.00114565	0.00114565	0.0140694	1133	tags=88%, list=33%, signal=59%	SFRP2/IGFBP5/CCDC80/FBLN1/ITGA4/CTSK/SSC5D/THBS1/CCN2/IGFBP6/CTSS/IGFBP3/LRRC15/ITGB3/MYOC
GO:0061135	endopeptidase regulator activity	42	0.487032	1.67533	0.00168603	0.00168603	0.0202555	550	tags=45%, list=16%, signal=38%	SFRP2/C3/LTF/CD27/A2M/SERPING1/SPOCK2/C4B/COL6A3/SERPINF1/AGT/C4A/RARRES1/CST7/RECK/CST2/TIMP3/ITIH5/BIRC3
GO:0050840	extracellular matrix binding	26	0.543334	1.74506	0.00181474	0.00181474	0.0213379	1132	tags=77%, list=33%, signal=52%	DCN/FBLN2/SPARCL1/SPOCK2/ELN/ITGA9/SMOC2/SSC5D/THBS1/NTN4/CLEC14A/SLIT2/BGN/CD248/NID1/CTSS/LRRC15/SPARC/CCN1/ITGB3
GO:0030020	extracellular matrix structural constituent conferring tensile strength	20	0.579932	1.78697	0.00192022	0.00192022	0.0221078	781	tags=65%, list=23%, signal=50%	COL14A1/COL8A1/COL3A1/COL6A3/COL1A2/COL6A2/COL5A1/COL12A1/COL8A2/COL16A1/COL6A1/COL15A1/COL5A2
GO:0005509	calcium ion binding	177	0.360861	1.4119	0.00197942	0.00197942	0.0221749	1048	tags=45%, list=31%, signal=33%	FBLN2/SELL/SELP/C1S/LCP1/MGP/FBLN1/THBS4/FBN1/EFEMP1/SPARCL1/PLA2G2D/C1R/THBS2/AOC3/CD69/SPOCK2/AOAH/LTBP2/AIF1/ENPP2/STAB1/FBLN5/SULF1/SMOC2/MMRN1/HEG1/ASPN/CDH11/FSTL1/SLIT3/THBS1/S100B/PCDH18/HMCN1/VCAN/PRF1/DCHS1/SLIT2/SVEP1/CD93/LTBP1/ITPR1/PAMR1/PLCB2/FAT4/CLEC4A/CLEC4E/CASQ2/MMP12/ADGRE2/EML1/RASGRP1/ADGRL4/MYL9/CD248/SYT11/CDH5/LTBP4/NID2/NID1/SGCA/SPOCK1/RASGRP2/CLEC3B/PLCB4/SULF2/EFEMP2…
GO:0034987	immunoglobulin receptor binding	5	0.824033	1.81221	0.0020063	0.0020063	0.0221749	601	tags=100%, list=18%, signal=82%	JCHAIN/IGLL5/IGLL1/FGR/FLNA
GO:0004866	endopeptidase inhibitor activity	39	0.487318	1.66167	0.00205752	0.00205752	0.0222952	550	tags=46%, list=16%, signal=39%	C3/LTF/CD27/A2M/SERPING1/SPOCK2/C4B/COL6A3/SERPINF1/AGT/C4A/RARRES1/CST7/RECK/CST2/TIMP3/ITIH5/BIRC3
GO:0030021	extracellular matrix structural constituent conferring compression resistance	10	0.699855	1.85948	0.00216074	0.00216074	0.0229633	607	tags=80%, list=18%, signal=66%	DCN/PODN/PRELP/OGN/LUM/ASPN/VCAN/BGN
GO:0005125	cytokine activity	80	0.405491	1.50059	0.00238639	0.00238639	0.0248829	925	tags=45%, list=27%, signal=34%	CCL19/CXCL13/CXCL9/CCL21/GREM1/CCL5/CCL11/CXCL10/CXCL11/IL16/EBI3/CCL22/CCL18/CCL2/CXCL12/GREM2/CXCL14/TNFSF13B/LTB/CCL4L1/CCL4/FGF2/IL34/TNFSF8/CXCL6/CD40LG/CX3CL1/WNT5A/BMP6/CCL13/IL33/BMP2/TGFB3/IL24/CCL3L1/CCL3L3
GO:0001664	G protein-coupled receptor binding	85	0.407567	1.51654	0.00260838	0.00260838	0.0266939	961	tags=46%, list=28%, signal=34%	CCL19/CXCL13/CXCL9/C3/CCL21/ADA2/CCL5/CCL11/CXCL10/SFRP1/RSPO3/CXCL11/CCL22/CCL18/CCL2/CXCL12/AGT/S1PR1/CCR2/CXCL14/FPR1/CCL4L1/CCL4/PNOC/FLNA/CXCL6/GPRC5B/GNAO1/CX3CL1/EDNRB/CNRIP1/WNT5A/CCL13/FCN1/PALM/CCL3L1/CCL3L3/ROR2/GHRL
GO:0019956	chemokine binding	23	0.549337	1.72668	0.00273706	0.00273706	0.0275015	1132	tags=74%, list=33%, signal=50%	ACKR1/CCR7/A2M/CCR4/CCR1/CCR5/ITGA4/CCR2/CXCR4/FGF2/CXCR6/PDPN/CXCR3/CCR8/XCR1/ACKR4/ITGB3
GO:0004896	cytokine receptor activity	56	0.428941	1.52615	0.00345932	0.00345932	0.0341381	1146	tags=57%, list=34%, signal=38%	IL10RA/CCR7/CSF2RB/IL7R/IL2RB/CCR4/CD4/CMKLR1/CCR1/CCR5/EBI3/IL2RA/CD74/CCR2/CXCR4/CSF3R/CXCR6/IL1R1/GFRA1/IL12RB1/IL21R/LIFR/CSF2RA/IL18R1/FZD4/CXCR3/CCR8/XCR1/ACKR4/IL6ST/IL18RAP/IL13RA2
GO:0043394	proteoglycan binding	19	0.56859	1.73535	0.00368822	0.00368822	0.0357584	829	tags=68%, list=24%, signal=52%	PTPRC/ADA2/CFH/PLA2G2D/GPNMB/CTSK/THBS1/SLIT2/TNC/APOE/COL5A1/NID1/CTSS
GO:0052866	phosphatidylinositol phosphate phosphatase activity	8	-0.625	-2.04978	0.00421136	0.00421136	0.0401264	1278	tags=100%, list=38%, signal=62%	MTMR6/SYNJ1/MTMR12/PIKFYVE/INPP5B/MTMR2/TPTE2
GO:0005126	cytokine receptor binding	84	0.402537	1.49657	0.00464763	0.00464763	0.043492	1316	tags=60%, list=39%, signal=37%	CCL19/CXCL13/CXCL9/CCL21/GREM1/CCL5/CCL11/CXCL10/CXCL11/CCL22/CCL18/CCL2/CXCL12/STAP1/CCR2/CXCL14/TNFSF13B/LTB/CCL4L1/CCL4/IL34/IL12RB1/TNFSF8/GATA3/CXCL6/LIFR/CD300LF/CD40LG/CX3CL1/CDH5/CCL13/IL33/VEGFC/TGFB3/CCL3L1/CCL3L3/ENG/FERMT2/TRAF1/IL6ST/TNFSF14/JAK2/TGFB1/ITGB3/TGFB2/IFNG/OSMR/CCL3/CSF1/EFNA5
GO:0004857	enzyme inhibitor activity	70	0.407782	1.49069	0.00472199	0.00472199	0.043492	1209	tags=57%, list=36%, signal=38%	C3/LTF/CD27/A2M/PLN/SERPING1/SPOCK2/C4B/COL6A3/PRKAR2B/PI16/SERPINF1/LILRB4/AGT/C4A/RHOH/RARRES1/GMFG/CST7/RECK/CST2/TIMP3/ITIH5/PI15/BIRC3/SLIT2/PAPLN/SERPINE2/SOCS1/LRRK2/SPOCK1/TIMP2/APOC1/BST2/WARS1/TNFSF14/TXNIP/CDKN2B/TFPI2/PPP1R12B
GO:0001848	complement binding	10	0.679677	1.80587	0.00482985	0.00482985	0.0437562	711	tags=80%, list=21%, signal=63%	CR2/ITGB2/VSIG4/C4B/C4A/C5AR1/CD93/ITGAM
GO:0030247	polysaccharide binding	5	0.792219	1.74224	0.00556915	0.00556915	0.0496402	522	tags=80%, list=15%, signal=68%	HLA-DRA/ENPP2/HLA-DRB1/CLEC7A
GO:0005044	scavenger receptor activity	21	0.534799	1.66011	0.00581651	0.00581651	0.0510221	1345	tags=86%, list=40%, signal=52%	CD163/ENPP2/STAB1/SCARA5/CD6/SSC5D/COLEC12/CD5/MSR1/CFI/LOXL4/CD36/SCARA3/ACKR4/SCARF2/SCARF1/CD163L1/PRSS12
GO:0048407	platelet-derived growth factor binding	7	0.721418	1.73791	0.0061886	0.0061886	0.0534377	950	tags=100%, list=28%, signal=72%	COL3A1/PDGFRA/PDGFRB/COL1A2/COL5A1/COL6A1/COL1A1
GO:0004875	complement receptor activity	10	0.667281	1.77293	0.00669681	0.00669681	0.0569365	511	tags=60%, list=15%, signal=51%	CR2/FPR3/C3AR1/CMKLR1/FPR1/C5AR1
GO:0022824	transmitter-gated ion channel activity	7	-0.615657	-1.91968	0.00966749	0.00966749	0.078567	1309	tags=100%, list=39%, signal=62%	PTK2B/GRIK5/GABRR2/CHRNA6/GRIK1/GRIN2B
GO:0022835	transmitter-gated channel activity	7	-0.615657	-1.91968	0.00966749	0.00966749	0.078567	1309	tags=100%, list=39%, signal=62%	PTK2B/GRIK5/GABRR2/CHRNA6/GRIK1/GRIN2B
GO:0098960	postsynaptic neurotransmitter receptor activity	7	-0.615657	-1.91968	0.00966749	0.00966749	0.078567	1309	tags=100%, list=39%, signal=62%	GRIK5/GABRR2/CHRNA6/GRIK1/DRD5/HRH4
GO:0038187	pattern recognition receptor activity	13	0.605674	1.70631	0.00996855	0.00996855	0.0791775	1072	tags=85%, list=32%, signal=58%	COLEC12/LY96/TLR4/TLR8/CLEC7A/CLEC4E/TLR7/FCN1/CD36/TLR2/CD14
GO:0019199	transmembrane receptor protein kinase activity	32	0.460128	1.52964	0.0100292	0.0100292	0.0791775	1361	tags=72%, list=40%, signal=43%	EFEMP1/CSF1R/KIT/DDR2/PDGFRA/PDGFRB/TEK/EPHA3/LTBP1/AXL/KDR/LTBP4/TIE1/ACVRL1/ENG/ROR2/EPHB6/FGFR1/NRP2/NRP1/EPHA4/FLT1/FLT4
GO:0043236	laminin binding	9	0.6467	1.67382	0.01084	0.01084	0.0843732	993	tags=89%, list=29%, signal=63%	ITGA9/SSC5D/THBS1/NTN4/SLIT2/NID1/CTSS/LRRC15
GO:0042608	T cell receptor binding	9	0.644389	1.66784	0.0110054	0.0110054	0.0844716	326	tags=56%, list=10%, signal=50%	CD3E/HLA-DRA/DOCK2/HLA-DRB1/CD3G
GO:0019957	C-C chemokine binding	17	0.555056	1.65945	0.0111776	0.0111776	0.0846176	1053	tags=71%, list=31%, signal=49%	ACKR1/CCR7/CCR4/CCR1/CCR5/CCR2/CXCR4/CXCR6/CXCR3/CCR8/XCR1/ACKR4
GO:0045028	G protein-coupled purinergic nucleotide receptor activity	9	0.643835	1.6664	0.0113364	0.0113364	0.0846604	512	tags=67%, list=15%, signal=57%	P2RY10/P2RY13/P2RY8/GPR171/GPR34/P2RY14
GO:0001637	G protein-coupled chemoattractant receptor activity	17	0.549605	1.64315	0.0124282	0.0124282	0.0903713	1053	tags=71%, list=31%, signal=49%	CCR7/CCR4/CMKLR1/CCR1/CCR5/CCR2/CXCR4/CXCR6/CXCR3/CCR8/XCR1/ACKR4
GO:0004950	chemokine receptor activity	17	0.549605	1.64315	0.0124282	0.0124282	0.0903713	1053	tags=71%, list=31%, signal=49%	CCR7/CCR4/CMKLR1/CCR1/CCR5/CCR2/CXCR4/CXCR6/CXCR3/CCR8/XCR1/ACKR4
GO:0030234	enzyme regulator activity	253	0.320349	1.27328	0.0126292	0.0126292	0.0906401	1240	tags=47%, list=37%, signal=32%	SFRP2/C3/LTF/CD27/GREM1/RGS1/FBLN1/CCL5/TAGAP/CXCL10/A2M/PLN/SERPING1/NCKAP1L/SPOCK2/DOCK2/PPP1R16B/C4B/RASAL3/ARHGEF6/PIK3R5/DOCK10/WAS/COL6A3/RCAN2/ARHGAP9/PRKAR2B/PI16/ELMO1/SERPINF1/ALOX5AP/LILRB4/AGT/C4A/RHOH/CYTH4/ZEB2/RARRES1/DOCK8/PREX1/ARHGAP25/NCF1C/GMFG/CST7/ARHGAP30/TBC1D10C/RECK/CST2/TIMP3/ITIH5/NLRP1/VAV1/PI15/BIRC3/SLIT2/NCF4/APOE/NCF1/RGS2/GPRC5B/FGD2/ARHGDIB/ARHGAP31/PREX2/PAPLN/…
GO:0030246	carbohydrate binding	95	0.368473	1.38513	0.0129281	0.0129281	0.0915959	1336	tags=56%, list=39%, signal=35%	SELL/SELP/MRC1/HLA-DRA/SIGLEC10/CD69/C4B/ENPP2/HLA-DRB1/CLEC10A/SIGLEC1/KLRB1/SELE/CD209/CD22/COLEC12/CLEC2B/VCAN/CLEC7A/CLEC14A/MRC2/GALNT15/CD93/CLEC4A/CLEC4E/GALNT17/CLEC2D/CLEC11A/CD248/CHI3L1/CD34/SIGLEC8/FCN1/CLEC3B/ENG/OLR1/SIGLEC6/CLEC17A/SIGLEC14/CD72/CLEC12A/HK3/ADGRL2/CLEC1A/CD302/SIGLEC7/CD207/LAYN/SIGLEC9/P3H2/FCER2/SIGLEC12/PAM
GO:0030145	manganese ion binding	9	-0.523795	-1.87368	0.0136319	0.0136319	0.09536	1621	tags=100%, list=48%, signal=52%	LAP3/PPM1M/MGAT1/ABL1/DCP2/ADPRM/ADCY2/PRKACA
GO:0042056	chemoattractant activity	13	0.593986	1.67338	0.0139559	0.0139559	0.0964059	850	tags=69%, list=25%, signal=52%	CCL5/CXCL10/FGF7/GPNMB/FGF2/HGF/CX3CL1/WNT5A/VEGFC
GO:0008233	peptidase activity	111	0.353892	1.34907	0.0178734	0.0178734	0.121943	835	tags=37%, list=25%, signal=29%	CPA3/LTF/TPSB2/TPSAB1/C1S/ADAMDEC1/FGL2/MMP7/SFRP1/C1R/MMP2/TPSD1/MMP9/ADAMTS2/GZMK/CPXM2/GZMA/HTRA3/CFD/CTSO/GZMH/GGT5/CPXM1/ADAMTS1/GZMB/CTSK/ADAM33/ADAM28/CPE/HGF/ADAM19/THSD4/CTSW/PAPLN/ADAMTS10/FAP/MMP12/CFI/CASP1/CTSS/DPEP2
GO:0016493	C-C chemokine receptor activity	16	0.536332	1.58143	0.0186952	0.0186952	0.125995	1053	tags=69%, list=31%, signal=48%	CCR7/CCR4/CCR1/CCR5/CCR2/CXCR4/CXCR6/CXCR3/CCR8/XCR1/ACKR4
GO:0004386	helicase activity	10	-0.491425	-1.86643	0.0189685	0.0189685	0.126297	1731	tags=100%, list=51%, signal=49%	CHD3/DDX58/NAV2/HELB/CHD6/ERCC6L2/CHD9/SMARCAD1/HELQ
GO:0034593	phosphatidylinositol bisphosphate phosphatase activity	6	-0.624631	-1.82337	0.0192253	0.0192253	0.126482	1278	tags=100%, list=38%, signal=62%	MTMR6/SYNJ1/PIKFYVE/INPP5B/MTMR2
GO:0004930	G protein-coupled receptor activity	137	0.343352	1.3273	0.0199761	0.0199761	0.129026	1732	tags=66%, list=51%, signal=34%	ACKR1/P2RY10/CCR7/FPR3/C3AR1/CCR4/GPR183/P2RY13/CMKLR1/CCR1/CCR5/P2RY8/PDGFRB/F2RL2/SUCNR1/MRGPRF/S1PR1/CCR2/GPR171/S1PR4/GPR34/F2R/CXCR4/ADGRA2/FPR1/RAMP3/C5AR1/P2RY14/CXCR6/GPR25/APLNR/PTGFR/CALCRL/GPRC5B/EDNRA/S1PR3/ADGRE2/ADGRL4/PTGER4/EDNRB/GPR174/RAMP2/CYSLTR1/FZD4/GPR68/GPR65/NPR1/CXCR3/ADGRF5/CCR8/LPAR1/SMO/PTGER3/XCR1/ACKR4/LPAR6/PTGER1/F2RL3/GPR15/P2RY6/PTGER2/GPBAR1/HRH2/ADGRL2/FPR2/TA…
GO:0070888	E-box binding	11	0.601428	1.63347	0.0200789	0.0200789	0.129026	1207	tags=91%, list=36%, signal=59%	ZEB1/GATA3/TCF21/TCF4/SNAI2/MITF/PER1/TWIST1/BHLHE41/TAL1
GO:0004175	endopeptidase activity	86	0.372202	1.38528	0.0205769	0.0205769	0.130706	829	tags=40%, list=24%, signal=31%	LTF/TPSB2/TPSAB1/C1S/ADAMDEC1/MMP7/SFRP1/C1R/MMP2/TPSD1/MMP9/ADAMTS2/GZMK/GZMA/HTRA3/CFD/CTSO/GZMH/ADAMTS1/GZMB/CTSK/ADAM33/ADAM28/HGF/ADAM19/THSD4/CTSW/PAPLN/ADAMTS10/FAP/MMP12/CFI/CASP1/CTSS
GO:0008138	protein tyrosine/serine/threonine phosphatase activity	7	-0.561891	-1.75203	0.0236034	0.0236034	0.148227	1491	tags=100%, list=44%, signal=56%	SSH2/PPM1F/DUSP22/SSH1/MTMR2/TPTE2
GO:0008047	enzyme activator activity	114	0.347404	1.32861	0.024975	0.024975	0.155079	1229	tags=50%, list=36%, signal=33%	SFRP2/LTF/GREM1/RGS1/FBLN1/CCL5/TAGAP/NCKAP1L/DOCK2/RASAL3/ARHGEF6/ARHGAP9/ALOX5AP/PREX1/ARHGAP25/NCF1C/GMFG/ARHGAP30/TBC1D10C/NLRP1/NCF4/APOE/NCF1/RGS2/GPRC5B/ARHGDIB/ARHGAP31/PREX2/FAM20A/PCOLCE/ARHGAP15/DOCK4/CASP1/RGS5/LRRK2/STARD8/RGS4/BMP2/RGS18/ARHGEF15/IGFBP3/SYDE1/ACAP1/NCF2/APOC1/GHRL/THY1/NCF1B/ARHGAP45/DLC1/ARHGAP6/NRP1/VSIR/TCL1A/PPP1R12B/ATP2A3/SMAP2
GO:0001530	lipopolysaccharide binding	12	0.567379	1.57533	0.026738	0.026738	0.164181	1429	tags=92%, list=42%, signal=53%	LTF/SELP/CD6/LY96/TLR4/TREM2/P2RX7/TLR2/CD14/PTAFR/TRIL
GO:0050431	transforming growth factor beta binding	13	0.571871	1.61108	0.0280496	0.0280496	0.165051	1038	tags=77%, list=31%, signal=54%	LRRC32/THBS1/LTBP1/NRROS/LTBP4/TGFB3/ACVRL1/VASN/ENG/CD36
GO:0019904	protein domain specific binding	143	0.330447	1.27859	0.028387	0.028387	0.165051	1375	tags=54%, list=41%, signal=33%	LAX1/SPON1/CD3E/IKZF1/SIGLEC10/KIT/WIPF1/WAS/HCLS1/SIT1/PRKAR2B/DPYSL3/ELMO1/ABI3/PRRX1/EVL/TGM2/LILRB1/BASP1/SLAMF1/EBF1/BCL2A1/NLRP1/MEOX1/ADAM19/GATA3/NCF1/ZNF521/ARHGAP31/ZBTB16/LCK/VIM/BCL2/PTPN22/DOCK4/DTX1/NFASC/CASP1/WNT5A/FZD4/HEYL/SKAP1/CLEC3B/CD40/GJA1/ROBO1/LPAR1/EHD2/PLSCR4/LEF1/PDE2A/TCEAL7/GJA5/WARS1/TWIST1/SHANK3/JAK2/DLC1/TRPS1/ARHGAP6/DIXDC1/LDB2/TUBA1A/SDC2/RAB27B/EGR2/LAT2/ATP…
GO:0046625	sphingolipid binding	11	0.584055	1.58628	0.0285674	0.0285674	0.165051	860	tags=55%, list=25%, signal=41%	SELL/SELP/S1PR1/CLIP3/CD300LF/CERKL
GO:0003678	DNA helicase activity	7	-0.534121	-1.66544	0.028569	0.028569	0.165051	1585	tags=100%, list=47%, signal=53%	NAV2/HELB/CHD6/CHD9/SMARCAD1/HELQ
GO:0046332	SMAD binding	15	0.529572	1.53747	0.0294118	0.0294118	0.165051	982	tags=67%, list=29%, signal=48%	COL1A2/FLNA/COL5A2/LDLRAD4/MYOCD/BMP2/ACVRL1/SMAD9/DAB2/FERMT2
GO:0004970	ionotropic glutamate receptor activity	5	-0.615294	-1.62039	0.0295677	0.0295677	0.165051	1309	tags=100%, list=39%, signal=61%	PTK2B/GRIK5/GRIK1/GRIN2B
GO:0008066	glutamate receptor activity	5	-0.615294	-1.62039	0.0295677	0.0295677	0.165051	1309	tags=100%, list=39%, signal=61%	PTK2B/GRIK5/GRIK1/GRIN2B
GO:0099529	neurotransmitter receptor activity involved in regulation of postsynaptic membrane potential	5	-0.615294	-1.62039	0.0295677	0.0295677	0.165051	1309	tags=100%, list=39%, signal=61%	GRIK5/GABRR2/CHRNA6/GRIK1
GO:1904315	transmitter-gated ion channel activity involved in regulation of postsynaptic membrane potential	5	-0.615294	-1.62039	0.0295677	0.0295677	0.165051	1309	tags=100%, list=39%, signal=61%	GRIK5/GABRR2/CHRNA6/GRIK1
GO:0004714	transmembrane receptor protein tyrosine kinase activity	26	0.461226	1.48135	0.030303	0.030303	0.167129	1361	tags=73%, list=40%, signal=44%	EFEMP1/CSF1R/KIT/DDR2/PDGFRA/PDGFRB/TEK/EPHA3/AXL/KDR/TIE1/ROR2/EPHB6/FGFR1/NRP2/NRP1/EPHA4/FLT1/FLT4
GO:0043208	glycosphingolipid binding	5	0.719532	1.58239	0.0305448	0.0305448	0.167129	612	tags=60%, list=18%, signal=49%	SELL/SELP/CLIP3
GO:0019864	IgG binding	8	0.622945	1.56381	0.0318544	0.0318544	0.171412	1143	tags=88%, list=34%, signal=58%	FCGR3A/FCER1G/FCGR2A/FCGR2C/FCGR2B/FCGR3B/FCGR1A
GO:0001618	virus receptor activity	27	0.455568	1.47649	0.0322581	0.0322581	0.171412	1291	tags=70%, list=38%, signal=44%	CR2/MRC1/CD4/CCR5/CD209/CD86/SLAMF1/CXCR4/SELPLG/ICAM1/AXL/ITGB7/CLDN1/TNFRSF4/ITGB3/GPR15/CD80/NCAM1/CR1
GO:0140272	exogenous protein binding	27	0.455568	1.47649	0.0322581	0.0322581	0.171412	1291	tags=70%, list=38%, signal=44%	CR2/MRC1/CD4/CCR5/CD209/CD86/SLAMF1/CXCR4/SELPLG/ICAM1/AXL/ITGB7/CLDN1/TNFRSF4/ITGB3/GPR15/CD80/NCAM1/CR1
GO:0017147	Wnt-protein binding	10	0.584909	1.55407	0.0327154	0.0327154	0.172186	1043	tags=80%, list=31%, signal=56%	SFRP2/SFRP4/SFRP1/RECK/FRZB/FZD4/ROR2/CTHRC1
GO:0004435	phosphatidylinositol phospholipase C activity	13	0.564826	1.59123	0.0338261	0.0338261	0.173803	952	tags=69%, list=28%, signal=50%	CCL5/CCR1/CCR5/F2RL2/PLCL2/PLCB2/EDNRA/PLCB4/PLCG2
GO:0004629	phospholipase C activity	13	0.564826	1.59123	0.0338261	0.0338261	0.173803	952	tags=69%, list=28%, signal=50%	CCL5/CCR1/CCR5/F2RL2/PLCL2/PLCB2/EDNRA/PLCB4/PLCG2
GO:0016491	oxidoreductase activity	99	0.346783	1.30907	0.033966	0.033966	0.173803	1466	tags=57%, list=43%, signal=33%	IDO1/PTGIS/ADH1B/ADH1C/CYBB/FMO2/AOC3/CH25H/MOXD1/CP/STAB1/CYP1B1/DIO2/SOD3/ALOX5AP/CYBRD1/HSD11B1/CLIC2/VCAM1/CYGB/NCF4/CYP7B1/STEAP4/NCF1/MSRB3/ALOX5/IL4I1/AOX1/TYRP1/PTGS1/PTGS2/ALDH1A3/BMP2/LOXL4/DPYD/SESN3/NCF2/TDO2/ALOX15B/LOXL1/GPX8/GPX7/LOX/CYP2U1/SARDH/P3H2/FMO3/PAM/IPCEF1/ALDH1L2/SELENOM/ENOX1/VAT1L/FMO1/COX7A1/STEAP2
GO:0033691	sialic acid binding	15	0.522663	1.51742	0.0346639	0.0346639	0.175532	1321	tags=80%, list=39%, signal=49%	SELP/SIGLEC10/SELE/CD22/ST8SIA4/SIGLEC8/FCN1/SIGLEC6/SIGLEC14/SIGLEC7/SIGLEC9/SIGLEC12
GO:0001784	phosphotyrosine residue binding	16	0.514835	1.51804	0.0355277	0.0355277	0.175532	954	tags=62%, list=28%, signal=45%	SAMSN1/ZAP70/STAP1/HCK/FGR/VAV1/LCK/SH2D3C/PLCG2/SHE
GO:0030594	neurotransmitter receptor activity	13	-0.363355	-1.56128	0.0355887	0.0355887	0.175532	1555	tags=92%, list=46%, signal=50%	HTR2A/GRID1/PTK2B/GRIK5/GABRR2/HTR7/CHRNA6/GRIK1/HTR1F/DRD5/HRH4/GRIN2B
GO:0106306	protein serine phosphatase activity	11	-0.409093	-1.59859	0.0358921	0.0358921	0.175532	1491	tags=91%, list=44%, signal=51%	DUSP26/PPM1M/PPM1L/SSH2/EYA1/PPM1F/PPP3CC/DUSP22/SSH1/PGAM5
GO:0106307	protein threonine phosphatase activity	11	-0.409093	-1.59859	0.0358921	0.0358921	0.175532	1491	tags=91%, list=44%, signal=51%	DUSP26/PPM1M/PPM1L/SSH2/EYA1/PPM1F/PPP3CC/DUSP22/SSH1/PGAM5
GO:0004620	phospholipase activity	27	0.448236	1.45272	0.0383065	0.0383065	0.185696	952	tags=52%, list=28%, signal=38%	CCL5/PLA2G2D/ENPP2/CCR1/CCR5/F2RL2/PLCL2/PLA2G7/PLA1A/PLCB2/EDNRA/PLAAT4/PLCB4/PLCG2
GO:0070492	oligosaccharide binding	5	0.695876	1.53037	0.0389294	0.0389294	0.187075	356	tags=60%, list=10%, signal=54%	SELL/SELP/SELE
GO:0051082	unfolded protein binding	11	-0.404017	-1.57875	0.0395499	0.0395499	0.187675	162	tags=55%, list=5%, signal=52%	CCT7/CCT3/PFDN2/HSPE1/TUBB4B/HSPA1B
GO:0030276	clathrin binding	9	0.588083	1.5221	0.039823	0.039823	0.187675	1114	tags=67%, list=33%, signal=45%	STON1/SYT11/LRRK2/DAB2/NCALD/TRPC6
GO:0004715	non-membrane spanning protein tyrosine kinase activity	18	0.493933	1.48444	0.0405827	0.0405827	0.187675	696	tags=50%, list=21%, signal=40%	SLA/BTK/JAK3/ITK/ZAP70/HCK/FGR/BLK/LCK
GO:0005520	insulin-like growth factor binding	17	0.49763	1.48776	0.0407524	0.0407524	0.187675	1236	tags=76%, list=36%, signal=49%	IGFBP5/HTRA3/CCN4/CCN2/CCN3/IGFBP6/IGFBP7/IGFBP3/CCN1/ITGB3/CCN5/HTRA1/IGFBP4
GO:0045309	protein phosphorylated amino acid binding	17	0.498193	1.48945	0.0407524	0.0407524	0.187675	954	tags=59%, list=28%, signal=42%	SAMSN1/ZAP70/STAP1/HCK/FGR/VAV1/LCK/SH2D3C/PLCG2/SHE
GO:0140097	catalytic activity, acting on DNA	13	-0.353359	-1.51833	0.041954	0.041954	0.191612	2199	tags=100%, list=65%, signal=35%	DNASE1L3/CHD3/NAV2/PLD3/HELB/CHD6/REV3L/CHD9/FTO/SMARCAD1/HELQ/DKC1
GO:0004181	metallocarboxypeptidase activity	6	0.657966	1.52167	0.043787	0.043787	0.195622	586	tags=67%, list=17%, signal=55%	CPA3/CPXM2/CPXM1/CPE
GO:0042277	peptide binding	77	0.354885	1.30764	0.043956	0.043956	0.195622	882	tags=39%, list=26%, signal=29%	HLA-DRB5/HLA-DQA1/C1QA/HLA-DPB1/HLA-DPA1/HLA-DRA/ITM2A/ITGB2/HLA-DRB1/CD1C/EBI3/CD74/HLA-DQB1/CD209/LILRB2/CD1D/TLR4/TLR1/RAMP3/MSR1/APOE/CALCRL/FCGR2B/TREM2/ITGAM/EDNRB/RAMP2/FZD4/CD1E/NPR1
GO:0001846	opsonin binding	7	0.629599	1.51671	0.044186	0.044186	0.195622	711	tags=71%, list=21%, signal=57%	ITGB2/VSIG4/C4A/CD93/ITGAM
GO:0008191	metalloendopeptidase inhibitor activity	9	0.584212	1.51208	0.0442478	0.0442478	0.195622	978	tags=78%, list=29%, signal=55%	SPOCK2/RARRES1/RECK/TIMP3/SPOCK1/TIMP2/BST2
GO:0001653	peptide receptor activity	53	0.383066	1.35269	0.045	0.045	0.195814	1350	tags=57%, list=40%, signal=35%	CCR7/FPR3/CCR4/CMKLR1/CCR1/CCR5/F2RL2/CCR2/F2R/CXCR4/FPR1/RAMP3/CXCR6/APLNR/CALCRL/EDNRA/EDNRB/RAMP2/CYSLTR1/NPR1/CXCR3/CCR8/XCR1/ACKR4/F2RL3/FPR2/TACR1/AVPR1A/OGFRL1/SORCS2
GO:0008528	G protein-coupled peptide receptor activity	53	0.383066	1.35269	0.045	0.045	0.195814	1350	tags=57%, list=40%, signal=35%	CCR7/FPR3/CCR4/CMKLR1/CCR1/CCR5/F2RL2/CCR2/F2R/CXCR4/FPR1/RAMP3/CXCR6/APLNR/CALCRL/EDNRA/EDNRB/RAMP2/CYSLTR1/NPR1/CXCR3/CCR8/XCR1/ACKR4/F2RL3/FPR2/TACR1/AVPR1A/OGFRL1/SORCS2
GO:0008289	lipid binding	169	0.311998	1.21742	0.045954	0.045954	0.198404	1429	tags=53%, list=42%, signal=32%	JCHAIN/BPIFB1/LTF/PTGDS/SELL/SELP/PLA2G2D/APOD/FYB1/GPR183/BTK/CD1C/ARHGAP9/ALOX5AP/BIN2/STAP1/S1PR1/HSD11B1/CD6/CYTH4/S1PR4/CAVIN2/CD1D/LY96/THBS1/PREX1/TLR4/PLA2G7/CPNE5/TLR1/APOL3/FNBP1/MYO1G/NCF4/SNX20/APOE/NCF1/CLIP3/ITPR1/CD300LF/FGD2/MAP1B/CD300A/TREM2/AXL/S1PR3/RASGRP1/SYT11/WNT5A/STARD8/CD1E/CERKL/RASGRP2/ABCA1/P2RX7/CARMIL2/NR3C2/ATP1A2/APOC1/LPAR1/FERMT2/THY1/ALOX15B/DYSF/JPH2/CD36/TLR…
GO:0016298	lipase activity	28	0.434698	1.41845	0.0472837	0.0472837	0.201206	952	tags=50%, list=28%, signal=36%	CCL5/PLA2G2D/ENPP2/CCR1/CCR5/F2RL2/PLCL2/PLA2G7/PLA1A/PLCB2/EDNRA/PLAAT4/PLCB4/PLCG2
GO:0008081	phosphoric diester hydrolase activity	30	0.43194	1.42458	0.0473313	0.0473313	0.201206	991	tags=53%, list=29%, signal=38%	CCL5/ENPP2/CCR1/CCR5/F2RL2/PLCL2/PDE3A/PDE4B/PLCB2/EDNRA/PDE1A/PDE5A/PLCB4/PDE7B/PLCG2/PDE2A
GO:0051861	glycolipid binding	8	0.597694	1.50042	0.0477816	0.0477816	0.201569	983	tags=62%, list=29%, signal=44%	SELL/SELP/CD1C/CLIP3/THY1
GO:0031406	carboxylic acid binding	30	0.42737	1.40951	0.0493454	0.0493454	0.20659	1404	tags=70%, list=41%, signal=41%	PTGDS/SELP/SIGLEC10/ALOX5AP/SELE/FOLR2/CD22/ST8SIA4/SIGLEC8/FCN1/SESN3/APOC1/SIGLEC6/TDO2/SIGLEC14/SIGLEC7/SIGLEC9/P3H2/SIGLEC12/PAM/FABP4
GO:0004713	protein tyrosine kinase activity	49	0.386687	1.35188	0.05	0.05	0.207756	1361	tags=61%, list=40%, signal=37%	EFEMP1/CSF1R/SLA/KIT/DDR2/BTK/PDGFRA/PDGFRB/JAK3/ITK/ZAP70/HCK/TEK/EPHA3/FGR/BLK/AXL/LCK/KDR/TIE1/ROR2/EPHB6/FGFR1/JAK2/NRP2/NRP1/EPHA4/FLT1/MAP2K6/FLT4
